# Supplementary material for: Review of clinical and imaging findings in autoimmune glial fibrillary acidic protein astrocytopathy to aid in early diagnosis
Source: Front Immunol. 2024 Dec 10;15:1466847. doi: 10.3389/fimmu.2024.1466847 (PMC11666433; doi:10.3389/fimmu.2024.1466847)
Supplement: Supplementary file 1 [file Table1.xlsx]

## Sheet: Sheet1
		T1WI	T2WI	T2-FLAIR	DWI
	TR	2000.0 ms	4168.0 ms	8000.0 ms	2400.0 ms
	TE	10.16 ms	102.0ms	103.5 ms	80.4 ms
	FOV	432mm×375 mm
	slice thickness	5 mm
	slice gap	1.2 mm
	scanning slices	18 ~ 20 slices
